# Supplementary material for: On the Degree of Plastic Strain during Laser Shock Peening of Ti-6Al-4V
Source: Materials (Basel). 2023 Jul 30;16(15):5365. doi: 10.3390/ma16155365 (PMC10419942; doi:10.3390/ma16155365)
Supplement: Supplementary file 1 [file materials-16-05365-s001.zip]

Archive with 1 entries (1 files):
- materials-2508720-supplementary.docx
